# Supplementary material for: Immunosuppressive Polymeric Nanoparticles Targeting Dendritic Cells Alleviate Lupus Disease in Fcgr2b-/- Mice by Mediating Antigen-Specific Immune Tolerance
Source: Int J Mol Sci. 2023 May 5;24(9):8313. doi: 10.3390/ijms24098313 (PMC10179670; doi:10.3390/ijms24098313)
Supplement: Supplementary file 1 [file ijms-24-08313-s001.zip]

Archive with 1 entries (1 files):
- ijms-2361698-supplementary.pdf
